# Supplementary material for: A Deubiquitinating Enzyme Ubp14 Is Required for Development, Stress Response, Nutrient Utilization, and Pathogenesis of Magnaporthe oryzae
Source: Front Microbiol. 2018 Apr 18;9:769. doi: 10.3389/fmicb.2018.00769 (PMC5915541; doi:10.3389/fmicb.2018.00769)
Supplement: Supplementary file 1 [file Table_1.XLSX]

## Sheet: Ubp-interacting proteins
Table S1 Proteins coimmunoprecipitated with Ubp14-GFP in a pulldown assay.
Accession	Description	Score	Num. of matches	Num. of sequences
MGG_08270T0	ubiquitin carboxyl-terminal hydrolase 14 (788 aa)	297106/264915	5328/5056	70/70
Carbohydrate metabolism
MGG_08895T0	fructose-1,6-bisphosphatase FBP1（344 aa）	220/115	6/5	2/2
MGG_00450T0	phosphoenolpyruvate carboxykinase PCK1（601 aa）	150/165	4/5	2/3
MGG_04118T0	fatty acid synthase beta subunit dehydratase (2121 aa)	118/96	5/6	5/5
MGG_11597T0	glucosamine-fructose-6-phosphate aminotransferase (707 aa)	76/85	4/6	2/4
MGG_16230T0	succinyl-CoA ligase subunit beta (447 aa)	59/16	1/2	1/2
MGG_03375T0	isotrichodermin C-15 hydroxylase (525 aa)	48/57	1/3	1/3
MGG_07628T0	acetolactate synthase (582 aa)	42/51	1/3	1/2
MGG_08173T0	NADP-dependent malic enzyme (670 aa)	40/16	1/2	1/2
MGG_06058T0	glutamate-1-semialdehyde 2,1-aminomutase (446 aa)	17/19	2/1	2/1
MGG_14819T0	class II Aldolase (298 aa)	14/14	1/4	1/1
Stress response
MGG_06958T0	hsp70-like protein (652 aa)	1513/1779	35/49	19/22
MGG_11513T0	heat shock protein SSB1 (615 aa)	685/631	32/31	14/12
MGG_04191T0	hsp70-like protein (670 aa)	394/368	11/13	6/8
MGG_06759T0	heat shock protein 90 (703 aa)	185/355	6/15	5/12
Membrane transportation
MGG_03947T0	V-type proton ATPase subunit A (861 aa)	79/100	3/2	3/2
MGG_02770T0	V-type proton ATPase subunit E (231 aa)	64/87	3/3	3/3
MGG_07007T0	V-type proton ATPase subunit D (367 aa)	59/73	1/1	1/1
MGG_01563T0	ABC transporter (1080 aa)	27/25	2/3	2/3
Energy supply
MGG_16459T0	ATP synthase subunit delta (165 aa)	30/35	1/1	1/1
MGG_18003T0	ATP synthase subunit D (174 aa)	18/34	1/1	1/1
MGG_16149T0	ADP,ATP carrier protein (316 aa)	176/448	7/16	5/8
Ubiquitin system
MGG_06044T0	ubiquitin-60S ribosomal protein L40 (129 aa)	12261/8489	307/241	8/7
MGG_03252T0	E3 ubiquitin-protein ligase ptr1 + RNA transporter 1 (4070 aa)	74/95	25/24	7/10
MGG_07255T0	E3 ubiquitin-protein ligase hulA (817 aa)	79/20	3/2	3/2
Secondary metabolism
MGG_15723T0	ferrochelatase (439 aa)	145/148	8/7	7/5
MGG_15100T0	polyketide synthase (3002 aa)	139/327	9/19	7/18
others
MGG_04943T0	CMGC/MAPK protein kinase MPS1(416 aa)	2311/2586	7/67	3/7
MGG_09309T0	ER-derived vesicles protein ERV29 (241 aa)	56/114	3/6	1/3
MGG_05273T0	increased rDNA silencing protein 4 (681 aa)	21/19	18/21	3/5
MGG_00151T0	WD repeat-containing protein (1262 aa)	32/18	4/3	1/2
MGG_05948T0	zinc knuckle domain-containing protein (200 aa)	15/15	3/2	3/2
